# Supplementary material for: (Re-)Emergence of Oropouche Virus (OROV) Infections: Systematic Review and Meta-Analysis of Observational Studies
Source: Viruses. 2024 Sep 22;16(9):1498. doi: 10.3390/v16091498 (PMC11437499; doi:10.3390/v16091498)
Supplement: Supplementary file 1 [file viruses-16-01498-s001.zip]

Archive with 1 entries (1 files):
- viruses-3218026-supplementary.pdf
